# Supplementary material for: A phase I dose-finding design with incorporation of historical information and adaptive shrinking boundaries
Source: PLoS One. 2020 Aug 27;15(8):e0237254. doi: 10.1371/journal.pone.0237254 (PMC7451661; doi:10.1371/journal.pone.0237254)
Supplement: S1 Data — (R) [file pone.0237254.s001.R]

##############################
##########Adaptive Boin function########
##############################

#require(BOIN)
aboinsim <- function (target, p.true, ncohort, cohortsize = 1, n.earlystop = 100, 
                     startdose = 1, p.saf = "default", p.tox = "default", cutoff.eli = 0.95, 
                     extrasafe = FALSE, offset = 0.05, ntrial = 1000,
                     NN=6, g=2,study=1,pi0=0) 
{
  ###################################
  # NN: after NN subjects, then invoke adaptively shrinks boundaries;
  #  g: the accelerating parameter for shrinking > MTD dose level side;
  # study=1: adaptive BOIN without prior; study=2: with prior information;
  # pi0: the guess probs of MTD for each dose; pi0=0 means 'without incorporating prior information';
  ##################################
  ## call get.boundary() first;

  
  get.boundary=function (target, ncohort, cohortsize, n.earlystop = 1000, p.saf = "default", 
                         p.tox = "default", cutoff.eli = 0.95, extrasafe = FALSE, 
                         offset = 0.05, print = TRUE) 
  {
    density1 <- function(p, n, m1, m2) {
      pbinom(m1, n, p) + 1 - pbinom(m2 - 1, n, p)
    }
    density2 <- function(p, n, m1) {
      1 - pbinom(m1, n, p)
    }
    density3 <- function(p, n, m2) {
      pbinom(m2 - 1, n, p)
    }
    if (p.saf == "default") 
      p.saf = 0.6 * target
    if (p.tox == "default") 
      p.tox = 1.4 * target
    if (target < 0.05) {
      cat("Error: the target is too low! \n")
      return()
    }
    if (target > 0.6) {
      cat("Error: the target is too high! \n")
      return()
    }
    #   if ((target - p.saf) < (0.0001 * target)) {
    #     cat("Error: the probability deemed safe cannot be higher than or too close to the target! \n")
    #     return()
    #   }
    #   if ((p.tox - target) < (0.0001 * target)) {
    #     cat("Error: the probability deemed toxic cannot be lower than or too close to the target! \n")
    #     return()
    #   }
    if (offset >= 0.5) {
      cat("Error: the offset is too large! \n")
      return()
    }
    if (n.earlystop <= 6) {
      cat("Warning: the value of n.earlystop is too low to ensure good operating characteristics. Recommend n.earlystop = 9 to 18 \n")
      return()
    }
    npts = ncohort * cohortsize
    ntrt = NULL
    b.e = NULL
    b.d = NULL
    elim = NULL
    for (n in 1:npts) {
      lambda1 = log((1 - p.saf)/(1 - target))/log(target * 
                                                    (1 - p.saf)/(p.saf * (1 - target)))
      lambda2 = log((1 - target)/(1 - p.tox))/log(p.tox * (1 - 
                                                             target)/(target * (1 - p.tox)))
      cutoff1 = floor(lambda1 * n)
      cutoff2 = ceiling(lambda2 * n)
      ntrt = c(ntrt, n)
      b.e = c(b.e, cutoff1)
      b.d = c(b.d, cutoff2)
      elimineed = 0
      if (n < 3) {
        elim = c(elim, NA)
      }
      else {
        for (ntox in 1:n) {
          if (1 - pbeta(target, ntox + 1, n - ntox + 1) > 
              cutoff.eli) {
            elimineed = 1
            break
          }
        }
        if (elimineed == 1) {
          elim = c(elim, ntox)
        }
        else {
          elim = c(elim, NA)
        }
      }
    }
    for (i in 1:length(b.d)) {
      if (!is.na(elim[i]) && (b.d[i] > elim[i])) 
        b.d[i] = elim[i]
    }
    boundaries = rbind(ntrt, b.e, b.d, elim)[, 1:min(npts, n.earlystop)]
    rownames(boundaries) = c("Number of patients treated", "Escalate if # of DLT <=", 
                             "Deescalate if # of DLT >=", "Eliminate if # of DLT >=")
    colnames(boundaries) = rep("", min(npts, n.earlystop))
    if (print) {
      cat("Escalate dose if the observed toxicity rate at the current dose <= ", 
          lambda1, "\n")
      cat("Deescalate dose if the observed toxicity rate at the current dose >= ", 
          lambda2, "\n\n")
      cat("This is equivalent to the following decision boundaries\n")
      print(boundaries[, (1:floor(min(npts, n.earlystop)/cohortsize)) * 
                         cohortsize])
      if (cohortsize > 1) {
        cat("\n")
        cat("A more completed version of the decision boundaries is given by\n")
        print(boundaries)
      }
      cat("\n")
      if (!extrasafe) 
        cat("Default stopping rule: stop the trial if the lowest dose is eliminated.\n")
    }
    if (extrasafe) {
      stopbd = NULL
      ntrt = NULL
      for (n in 1:npts) {
        ntrt = c(ntrt, n)
        if (n < 3) {
          stopbd = c(stopbd, NA)
        }
        else {
          for (ntox in 1:n) {
            if (1 - pbeta(target, ntox + 1, n - ntox + 
                          1) > cutoff.eli - offset) {
              stopneed = 1
              break
            }
          }
          if (stopneed == 1) {
            stopbd = c(stopbd, ntox)
          }
          else {
            stopbd = c(stopbd, NA)
          }
        }
      }
      stopboundary = rbind(ntrt, stopbd)[, 1:min(npts, n.earlystop)]
      rownames(stopboundary) = c("Number of patients treated at the lowest dose  ", 
                                 "stop the trial if # of DLT >=        ")
      colnames(stopboundary) = rep("", min(npts, n.earlystop))
      if (print) {
        cat("\n")
        cat("In addition to the default stopping rule (i.e., stop the trial if the lowest dose is eliminated), \n")
        cat("the following more strict stopping safety rule will be used for extra safety: \n")
        cat(" stop the trial if (1) the number of patients treated at the lowest dose >= 3 AND", 
            "\n", "(2) Pr(the toxicity rate of the lowest dose >", 
            target, "| data) > ", cutoff.eli - offset, ",\n", 
            "which corresponds to the following stopping boundaries:\n")
        print(stopboundary)
      }
    }
    if (!print) 
      return(boundaries)
  }
  
  ###################
  if(study==2 && pi0!=0){
    ### call get.boundary2() function for study=2, incorporating prior information;
    get.boundary2=function (target, ncohort, cohortsize, n.earlystop = 1000, p.saf = "default", 
                            p.tox = "default", cutoff.eli = 0.95, extrasafe = FALSE, 
                            offset = 0.05, print = TRUE,curr.dose,accu.samp) 
    {
      #   target=0.3;ncohort=30;cohortsize=1;n.earlystop = 1000;p.saf = "default";
      #   p.tox = "default"; cutoff.eli = 0.95; extrasafe = FALSE; 
      #   offset = 0.05; print = TRUE;curr.dose=1
      
      density1 <- function(p, n, m1, m2) {
        pbinom(m1, n, p) + 1 - pbinom(m2 - 1, n, p)
      }
      density2 <- function(p, n, m1) {
        1 - pbinom(m1, n, p)
      }
      density3 <- function(p, n, m2) {
        pbinom(m2 - 1, n, p)
      }
      if (p.saf == "default") 
        p.saf = 0.6 * target
      if (p.tox == "default") 
        p.tox = 1.4 * target
      if (target < 0.05) {
        cat("Error: the target is too low! \n")
        return()
      }
      if (target > 0.6) {
        cat("Error: the target is too high! \n")
        return()
      }
      #   if ((target - p.saf) < (0.0001 * target)) {
      #     cat("Error: the probability deemed safe cannot be higher than or too close to the target! \n")
      #     return()
      #   }
      #   if ((p.tox - target) < (0.0001 * target)) {
      #     cat("Error: the probability deemed toxic cannot be lower than or too close to the target! \n")
      #     return()
      #   }
      if (offset >= 0.5) {
        cat("Error: the offset is too large! \n")
        return()
      }
      if (n.earlystop <= 6) {
        cat("Warning: the value of n.earlystop is too low to ensure good operating characteristics. Recommend n.earlystop = 9 to 18 \n")
        return()
      }
      npts = ncohort * cohortsize
      ntrt = NULL
      b.e = NULL
      b.d = NULL
      elim = NULL
      
      ####################################################################
      ## user specifies a prior/guess of probs for each dose;
      ## user specifies a prior/guess of probs for each dose;
      pi0=pi0
      n=length(pi0)
      ## then, we automatically generate pi1 and pi2 of guess probs for under- and above- MTD;
      pi1=pi2=NULL
      # we assign odds=2:1 to left end, and odds=1:2 to right end, for MTD position, odds=1:1;
      # then linear interpolate the between values;
      mtd.pos=which(pi0==max(pi0))
      odds=NULL
      odds[1]=2
      odds[n]=0.5
      odds[mtd.pos]=1
      
      ## odds for 2:(MTD-1) level;
      k1=length(2:(mtd.pos-1))
      odds[2:(mtd.pos-1)]=odds[1]-(odds[1]-odds[mtd.pos])*(1:k1)/(k1+1)
      ## odds for (MTD+1):(rightend-1)nd dose level;
      k2=length((mtd.pos+1):(n-1))
      odds[(mtd.pos+1):(n-1)]=odds[mtd.pos]-(odds[mtd.pos]-odds[n])*(1:k2)/(k2+1)
      
      
      #
      for(i in 1:n){
        pi1[i]=(1-pi0[i])*odds[i]/(1+odds[i]) 
      }
      
      pi2=1-pi1-pi0
      
      #pi1;pi0;pi2
      ###########################
      
      #     pi1=c(0.75,0.4,0.15,0.1,0.05)
      #     pi0=c(0.2,0.5,0.7,0.5,0.2)
      #     pi2=c(0.05,0.1,0.15,0.4,0.75)
      
      #     pi1=rep(1/3,5)
      #     pi0=rep(1/3,5)
      #     pi2=rep(1/3,5)
      
      ndose=length(pi1)
      
      lambda.v1=lambda.v2=matrix(NA,nrow=npts,ncol=ndose)
      
      #     pi1=c(0.5,0.3,0.15,0.10,0.05)
      #     pi0=c(0.45,0.6,0.7,0.6,0.45)
      #     pi2=c(0.05,0.10,0.15,0.3,0.5)
      
      
      
      for (n in 1:npts) {
        #for (n in 1:accu.samp) {
        ndose=length(pi1) ## determine how many dose levels. #May-24.
        for(j in 1:ndose){
          lambda.v1[n,j] = ( log((1 - p.saf)/(1 - target)) + 1/accu.samp*log(pi1[j]/pi0[j]) )/log(target * 
                                                                                                    (1 - p.saf)/(p.saf * (1 - target)))
          lambda.v2[n,j] =(  log((1 - target)/(1 - p.tox)) + 1/accu.samp*log(pi0[j]/pi2[j]) )/log(p.tox * (1 - 
                                                                                                             target)/(target * (1 - p.tox)))
        }
        
        # curr.dose: the current dose level, which is called in if(study==2) condition in the main function;
        lambda1=lambda.v1[n,curr.dose]
        lambda2=lambda.v2[n,curr.dose]
        
        
        
        cutoff1 = floor(lambda1 * n)
        cutoff2 = ceiling(lambda2 * n)
        ntrt = c(ntrt, n)
        b.e = c(b.e, cutoff1)
        b.d = c(b.d, cutoff2)
        elimineed = 0
        if (n < 3) {
          elim = c(elim, NA)
        }
        else {
          for (ntox in 1:n) {
            if (1 - pbeta(target, ntox + 1, n - ntox + 1) > 
                cutoff.eli) {
              elimineed = 1
              break
            }
          }
          if (elimineed == 1) {
            elim = c(elim, ntox)
          }
          else {
            elim = c(elim, NA)
          }
        }
      }
      for (i in 1:length(b.d)) {
        if (!is.na(elim[i]) && (b.d[i] > elim[i])) 
          b.d[i] = elim[i]
      }
      boundaries = rbind(ntrt, b.e, b.d, elim)[, 1:min(npts, n.earlystop)]
      rownames(boundaries) = c("Number of patients treated", "Escalate if # of DLT <=", 
                               "Deescalate if # of DLT >=", "Eliminate if # of DLT >=")
      colnames(boundaries) = rep("", min(npts, n.earlystop))
      if (print) {
        cat("Escalate dose if the observed toxicity rate at the current dose <= ", 
            lambda1, "\n")
        cat("Deescalate dose if the observed toxicity rate at the current dose >= ", 
            lambda2, "\n\n")
        cat("This is equivalent to the following decision boundaries\n")
        print(boundaries[, (1:floor(min(npts, n.earlystop)/cohortsize)) * 
                           cohortsize])
        if (cohortsize > 1) {
          cat("\n")
          cat("A more completed version of the decision boundaries is given by\n")
          print(boundaries)
        }
        cat("\n")
        if (!extrasafe) 
          cat("Default stopping rule: stop the trial if the lowest dose is eliminated.\n")
      }
      if (extrasafe) {
        stopbd = NULL
        ntrt = NULL
        for (n in 1:npts) {
          ntrt = c(ntrt, n)
          if (n < 3) {
            stopbd = c(stopbd, NA)
          }
          else {
            for (ntox in 1:n) {
              if (1 - pbeta(target, ntox + 1, n - ntox + 
                            1) > cutoff.eli - offset) {
                stopneed = 1
                break
              }
            }
            if (stopneed == 1) {
              stopbd = c(stopbd, ntox)
            }
            else {
              stopbd = c(stopbd, NA)
            }
          }
        }
        stopboundary = rbind(ntrt, stopbd)[, 1:min(npts, n.earlystop)]
        rownames(stopboundary) = c("Number of patients treated at the lowest dose  ", 
                                   "stop the trial if # of DLT >=        ")
        colnames(stopboundary) = rep("", min(npts, n.earlystop))
        if (print) {
          cat("\n")
          cat("In addition to the default stopping rule (i.e., stop the trial if the lowest dose is eliminated), \n")
          cat("the following more strict stopping safety rule will be used for extra safety: \n")
          cat(" stop the trial if (1) the number of patients treated at the lowest dose >= 3 AND", 
              "\n", "(2) Pr(the toxicity rate of the lowest dose >", 
              target, "| data) > ", cutoff.eli - offset, ",\n", 
              "which corresponds to the following stopping boundaries:\n")
          print(stopboundary)
        }
      }
      if (!print) 
        return(boundaries)
    }
  }

  
  #############################################################
  library(BOIN)
  #############################################################
  #Generating the adaptive boundaries on all possible number of patients treated on a certain dose level..
  Nmax=ncohort*cohortsize
  ndose=length(p.true)
  N =  seq(1, Nmax, cohortsize)
  g =  g #tuning para for shrinking the upper bound;
  # Assume the first NN patients using the original default 0.6*target and 1.4*target;
  NN=NN
  delta1=(target-0.6*target)*sqrt(NN) 
  delta2=(1.4*target-target)*sqrt(NN)
  
  
  delta1 = target-delta1/sqrt(N)
  delta2 = target+delta2/(sqrt(N))^g #make the upper boundary shrink quickly after 6 patients by using 'g';
  
  # If the boundaries are outside the range (0,1), coerce them back in (0,1).
  delta1[which(delta1<0)]=0.01
  delta2[which(delta2>1)]=0.99
  
  ## First NN patients use the default p.saf and p.tox as the original BOIN;
  delta1[1:(NN-1)]= 0.6*target
  delta2[1:(NN-1)]= 1.4*target
  
  Phi=cbind(delta1,delta2)
  # 
  
  # use the calibrated boundaries.
  p.saf=Phi[,1]
  p.tox=Phi[,2]
  
  temp=NULL
  b.e=b.d=b.elim=matrix(NA,Nmax,Nmax)
  ## calculate all possible boundaries;
  if(study==1){
    p.saf[(ncohort+1):Nmax]=p.tox[(ncohort+1):Nmax]=0
    for(i in 1:Nmax){
      temp = get.boundary(target, ncohort, cohortsize, n.earlystop, 
                          p.saf[i], p.tox[i], cutoff.eli, extrasafe, print = FALSE)
      
      b.e[i,] = temp[2, ]
      b.d[i,] = temp[3, ]
      b.elim[i,] = temp[4, ]
    }
  }
  
  if(study==2){
    p.saf[(ncohort+1):Nmax]=p.tox[(ncohort+1):Nmax]=0
    b.e.v2=b.d.v2=b.elim.v2=array(NA,dim=c(Nmax,Nmax,ndose))
    for(k in 1:ndose){# k: index for which dose level;
      for(i in 1:Nmax){ 
        for(j in 1:Nmax){ # j: index for accu.samp;
          temp=get.boundary2(target, ncohort, cohortsize, n.earlystop, 
                             p.saf[i], p.tox[i], cutoff.eli, extrasafe, print = FALSE, curr.dose = k ,accu.samp=j)
          b.e.v2[i,,k]= temp[2,]
          b.d.v2[i,,k]= temp[3,]
          b.elim.v2[i,,k]= temp[4,]
        }
      }
      
    }
  }
  
  
  
#   if (p.saf == "default") 
#     p.saf = 0.6 * target
#   if (p.tox == "default") 
#     p.tox = 1.4 * target
#   if (target < 0.05) {
#     cat("Error: the target is too low! \n")
#     return()
#   }
#   if (target > 0.6) {
#     cat("Error: the target is too high! \n")
#     return()
#   }
#   if ((target - p.saf) < (0.1 * target)) {
#     cat("Error: the probability deemed safe cannot be higher than or too close to the target! \n")
#     return()
#   }
#   if ((p.tox - target) < (0.1 * target)) {
#     cat("Error: the probability deemed toxic cannot be lower than or too close to the target! \n")
#     return()
#   }
#   if (offset >= 0.5) {
#     cat("Error: the offset is too large! \n")
#     return()
#   }
#   if (n.earlystop <= 6) {
#     cat("Warning: the value of n.earlystop is too low to ensure good operating characteristics. Recommend n.earlystop = 9 to 18 \n")
#     return()
#   }
  
  set.seed(6)
  ndose = length(p.true)
  npts = ncohort * cohortsize
  Y = matrix(rep(0, ndose * ntrial), ncol = ndose)
  N = matrix(rep(0, ndose * ntrial), ncol = ndose)
  dselect = rep(0, ntrial)
  #   temp = get.boundary(target, ncohort, cohortsize, n.earlystop, 
  #                       p.saf, p.tox, cutoff.eli, extrasafe, print = FALSE)
  #   b.e = temp[2, ]
  #   b.d = temp[3, ]
  #   b.elim = temp[4, ]
  
  
  
  for (trial in 1:ntrial) {
    y <- rep(0, ndose)
    n <- rep(0, ndose)
    earlystop = 0
    d = startdose
    elimi = rep(0, ndose)
    for (i in 1:ncohort) {
      y[d] = y[d] + sum(runif(cohortsize) < p.true[d])
      n[d] = n[d] + cohortsize
      
      accu.samp=n[d] #accumulated sample size in dose level d: be used in the get.boundary2().
      
      
      if(study==2){
        for(i in 1:Nmax){
          #           temp = get.boundary2(target, ncohort, cohortsize, n.earlystop, 
          #                               p.saf[i], p.tox[i], cutoff.eli, extrasafe, print = FALSE, curr.dose=d,accu.samp=accu.samp)
          
          b.e[i,] = b.e.v2[i,accu.samp,d]
          b.d[i,] = b.d.v2[i,accu.samp,d]
          b.elim[i,] = b.elim.v2[i,accu.samp,d]
        }
      }
      
      ####################################
      
      if (n[d] >= n.earlystop) 
        break
      if (!is.na(b.elim[n[d],n[d]])) {
        if (y[d] >= b.elim[n[d],n[d]]) {
          elimi[d:ndose] = 1
          if (d == 1) {
            earlystop = 1
            break
          }
        }
        if (extrasafe) {
          if (d == 1 && y[1] >= 3) {
            if (1 - pbeta(target, y[1] + 1, n[1] - y[1] + 
                          1) > cutoff.eli - offset) {
              earlystop = 1
              break
            }
          }
        }
      }
      if (y[d] <= b.e[n[d],n[d]] && d != ndose) {
        if (elimi[d + 1] == 0) 
          d = d + 1
      }else if (y[d] >= b.d[n[d],n[d]] && d != 1) {
        d = d - 1
      }else {
        d = d
      }
    }
    Y[trial, ] = y
    N[trial, ] = n
    if (earlystop == 1) {
      dselect[trial] = 99
    }
    else {
      dselect[trial] = select.mtd(target, n, y, cutoff.eli, 
                                  extrasafe, offset, print = FALSE)
    }
  }
  selpercent = rep(0, ndose)
  nptsdose = apply(N, 2, mean)
  ntoxdose = apply(Y, 2, mean)
  
  
  #note: here, I use 'iii' instead of 'i' in the original BOIN package.
  for (iii in 1:ndose) {
    selpercent[iii] = sum(dselect == iii)/ntrial * 100
  }

  if (length(which(p.true == target)) > 0) {
    nmtd=nptsdose[p.true==target]
    #nmtd=round(mean(N[, p.true == target]/rowSums(N))*100,2)
    pcs=selpercent[p.true==target]
    poor_dosing=mean(N[, p.true == target] < npts/ndose) * 100
    if (which(p.true==target)== ndose-1) {
      over_dosing_60=mean(N[,p.true>target]>0.6*npts)*100
      over_dosing_70=mean(N[,p.true>target]>0.7*npts)*100
      over_dosing_80=mean(N[,p.true>target]>0.8*npts)*100
      #{aa=mean(N[,p.true>target] > rowSums(N)/2) * 100}
    } else {
      over_dosing_60=mean(rowSums(N[,p.true>target])>0.6*npts) * 100
      over_dosing_70=mean(rowSums(N[,p.true>target])>0.7*npts) * 100
      over_dosing_80=mean(rowSums(N[,p.true>target])>0.8*npts) * 100
    }
    #{aa=mean(rowSums(N[,p.true>target])>rowSums(N)/2) * 100}
    if (which(p.true==target)==1) under_dosing=0
    if (which(p.true==target)==2) under_dosing=mean(N[,1] > 0.8*npts)*100
    if (which(p.true==target)>=3) under_dosing=mean(rowSums(N[,1:(which(p.true==target)-1)])> 0.8*npts)* 100
    
    high_tox=mean(rowSums(Y) > target * npts) * 100
    #cat("risk of poor allocation:", formatC(mean(N[, p.true == 
    #                                                target] < npts/ndose) * 100, digits = 1, format = "f"), 
    #   "% \n")
    #cat("risk of high toxicity:", formatC(mean(rowSums(Y) > 
    #                                         target * npts) * 100, digits = 1, format = "f"), 
    # "% \n")
  } else {
    poor_dosing=over_dosing_60=over_dosing_70=over_dosing_80=under_dosing=high_tox=NULL
    seldose <- sort(abs(p.true-target), index.return=TRUE)$ix[1]
    nmtd=nptsdose[seldose]
    pcs=selpercent[seldose]
  }
  
  list(target = target, p.true = p.true, ncohort = ncohort, 
       cohortsize = cohortsize, ntotal = ncohort * cohortsize, 
       ntrial = ntrial, selpercent = selpercent, pcs = pcs, nmtd = nmtd, nmtd_ex = sum(nptsdose[p.true>target]),
       nptsdose = nptsdose, ntoxdose = ntoxdose, poor_dosing=poor_dosing,
       over_dosing_60=over_dosing_60,over_dosing_70=over_dosing_70,over_dosing_80=over_dosing_80, 
       under_dosing=under_dosing, high_tox = high_tox, pctearlystop = sum(dselect == 99)/ntrial * 100)                                                             
}


##########################################
########An example of Simulation##########
##########################################
#write("***********  BOIN results***********", "boin30new_coh3.txt", append=FALSE)
#write(date(),"boin30new_coh3.txt",append=TRUE)
#library(BOIN)
#for (k in 1:5){
#  cat("scenario number:",k, "\n")
  #stopneed=0
#  temp=boinsim(target=0.30,p.true=scenario30[k,], ncohort=10, cohortsize=3, ntrial=10000)
#  write("**************","boin30new_coh3.txt",append=TRUE)
#  write(k,"boin30new_coh3.txt",append=TRUE)
#  write("senario:","boin30new_coh3.txt",append=TRUE)
#  write(temp$p.true,"boin30new_coh3.txt",append=TRUE)
#  write("selection percentage at each dose level (%):","boin30new_coh3.txt",append=TRUE)
#  write(temp$selpercent,"boin30new_coh3.txt",append=TRUE)
#  write("number of patients treated at each dose level:","boin30new_coh3.txt",append=TRUE)
#  write(round(temp$nptsdose,1),"boin30new_coh3.txt",append=TRUE)
#  write("Number of patients treated at MTD:","boin30new_coh3.txt",append=TRUE)
#  write(round(temp$nmtd,1),"boin30new_coh3.txt",append=TRUE)
#  write("poor allocation (%):","boin30new_coh3.txt",append=TRUE)
#  write(temp$pa,"boin30new_coh3.txt",append=TRUE)
#  write("aggressive allocation (%):","boin30new_coh3.txt",append=TRUE)
#  write(temp$aa,"boin30new_coh3.txt",append=TRUE)
#  write("high toxicity (%):","boin30new_coh3.txt",append=TRUE)
#  write(temp$ht,"boin30new_coh3.txt",append=TRUE)
#  write("early stop percentage (%):","boin30new_coh3.txt",append=TRUE)
#  write(temp$pctearlystop,"boin30new_coh3.txt",append=TRUE)
#}

##########################################
### Simulations ##################
target=0.15
NN=6; g=2
#
res=NULL; sel=NULL

study=1

######################################## Set up scenarios ######################
for(sc in 1:16){
  if (sc==1){
    p.true=c(0.15,	0.20,	0.25,	0.30,	0.40)
  }
  if (sc==2){
    p.true=c(0.15,	0.25,	0.30,	0.40,	0.50)
  }
  if (sc==3){
    p.true=c(0.10,	0.15,	0.20,	0.30,	0.40)
  }
  if (sc==4){
    p.true=c(0.10,	0.15,	0.25,	0.35,	0.50)
  }
  if (sc==5){
    p.true=c(0.05,	0.15,	0.20,	0.30,	0.40)
  }
  if (sc==6){
    p.true=c(0.05,	0.15,	0.25,	0.35,	0.50)
  }
  if (sc==7){
    p.true=c(0.04,	0.10,	0.15,	0.20,	0.30)
  }
  if (sc==8){
    p.true=c(0.04,	0.10,	0.15,	0.25,	0.40)
  }
  if (sc==9){
    p.true=c(0.02,	0.05,	0.15,	0.20,	0.30)
  }
  if (sc==10){
    p.true=c(0.02,	0.05,	0.15,	0.25,	0.40)
  }
  if (sc==11){
    p.true=c(0.01,	0.05,	0.10,	0.15,	0.20)
  }
  if (sc==12){
    p.true=c(0.01,	0.05,	0.10,	0.15,	0.25)
  }
  if (sc==13){
    p.true=c(0.01,	0.03,	0.05,	0.15,	0.20)
  }
  if (sc==14){
    p.true=c(0.01,	0.03,	0.05,	0.15,	0.25)
  }
  if (sc==15){
    p.true=c(0.02,	0.04,	0.06,	0.10,	0.15)
  }
  if (sc==16){
    p.true=c(0.01,	0.02,	0.04,	0.05,	0.15)
  }
  
  #res=aboinsim(target=target,p.true=p.true, NN=NN, g=g,ncohort=30, cohortsize = 1,study=1,ntrial=1000,pi0=0)
  res=aboinsim(target=target,p.true=p.true, NN=NN, g=g,ncohort=30, cohortsize = 1,study=study,ntrial=1000,pi0=c(0.2,0.4,0.6,0.4,0.2))
  #sel[sc]=res$selpercent[which(p.true==target)]
  #sel[sc]=res$nptsdose[which(p.true==target)]
  #sel[sc]=res$ht #high dosing
  #sel[sc]=res$aa[4] #80% high dosing
  sel[sc]=res$ud[4] #80% under dosing
}
sel


##########################################
### Simulations ##################
target=0.20
NN=6; g=2
#
res=NULL; sel=NULL

study=2

######################################## Set up scenarios ######################
for(sc in 1:16){
  if (sc==1){
    p.true=c(0.20,	0.25,	0.35,	0.45,	0.50)
  }
  if (sc==2){
    p.true=c(0.20,	0.30,	0.40,	0.50,	0.60)
  }
  if (sc==3){
    p.true=c(0.15,	0.20,	0.25,	0.35,	0.45)
  }
  if (sc==4){
    p.true=c(0.15,	0.20,	0.30,	0.45,	0.55)
  }
  if (sc==5){
    p.true=c(0.10,	0.20,	0.25,	0.35,	0.45)
  }
  if (sc==6){
    p.true=c(0.10,	0.20,	0.30,	0.40,	0.55)
  }
  if (sc==7){
    p.true=c(0.08,	0.15,	0.20,	0.25,	0.35)
  }
  if (sc==8){
    p.true=c(0.08,	0.15,	0.20,	0.30,	0.45)
  }
  if (sc==9){
    p.true=c(0.05,	0.10,	0.20,	0.25,	0.40)
  }
  if (sc==10){
    p.true=c(0.05,	0.10,	0.20,	0.30,	0.45)
  }
  if (sc==11){
    p.true=c(0.05,	0.10,	0.15,	0.20,	0.25)
  }
  if (sc==12){
    p.true=c(0.05,	0.10,	0.15,	0.20,	0.30)
  }
  if (sc==13){
    p.true=c(0.02,	0.06,	0.10,	0.20,	0.25)
  }
  if (sc==14){
    p.true=c(0.02,	0.06,	0.10,	0.20,	0.30)
  }
  if (sc==15){
    p.true=c(0.02,	0.05,	0.07,	0.10,	0.20)
  }
  if (sc==16){
    p.true=c(0.01,	0.06,	0.10,	0.15,	0.20)
  }
  
  res=aboinsim(target=target,p.true=p.true, NN=NN, g=g,ncohort=30, cohortsize = 1,study=study)
  #sel[sc]=res$selpercent[which(p.true==target)]
  #sel[sc]=res$nptsdose[which(p.true==target)]
  #sel[sc]=res$ht #high dosing
  #sel[sc]=res$aa[4] #80% high dosing
  sel[sc]=res$ud[4] #80% under dosing
}
sel

####################################################
########## Simulation studies ######################
###################################################

### Simulations ##################
target=0.30
NN=6; g=2
#
res=NULL; sel=NULL

study=2

######################################## Set up scenarios ######################
for(sc in 1:16){
  if (sc==1){
    p.true=c(0.30,	0.40,	0.50,	0.60,	0.70)
  }
  if (sc==2){
    p.true=c(0.30,	0.45,	0.60,	0.70,	0.80)
  }
  if (sc==3){
    p.true=c(0.20,	0.30,	0.40,	0.50,	0.60)
  }
  if (sc==4){
    p.true=c(0.20,	0.30,	0.45,	0.60,	0.70)
  }
  if (sc==5){
    p.true=c(0.15,	0.30,	0.40,	0.50,	0.60)
  }
  if (sc==6){
    p.true=c(0.15,	0.30,	0.45,	0.60,	0.70)
  }
  if (sc==7){
    p.true=c(0.12,	0.20,	0.30,	0.40,	0.50)
  }
  if (sc==8){
    p.true=c(0.12,	0.20,	0.30,	0.45,	0.60)
  }
  if (sc==9){
    p.true=c(0.05,	0.15,	0.30,	0.40,	0.50)
  }
  if (sc==10){
    p.true=c(0.05,	0.15,	0.30,	0.45,	0.60)
  }
  if (sc==11){
    p.true=c(0.05,	0.12,	0.20,	0.30,	0.40)
  }
  if (sc==12){
    p.true=c(0.05,	0.12,	0.20,	0.30,	0.45)
  }
  if (sc==13){
    p.true=c(0.02,	0.08,	0.15,	0.30,	0.40)
  }
  if (sc==14){
    p.true=c(0.02,	0.08,	0.15,	0.30,	0.45)
  }
  if (sc==15){
    p.true=c(0.02,	0.08,	0.15,	0.20,	0.30)
  }
  if (sc==16){
    p.true=c(0.01,	0.04,	0.08,	0.15,	0.30)
  }
  
  
  
  res=aboinsim(target=target,p.true=p.true, NN=NN, g=g,ncohort=30, cohortsize = 1,study=study)
  #sel[sc]=res$selpercent[which(p.true==target)]
  #sel[sc]=res$nptsdose[which(p.true==target)]
  #sel[sc]=res$ht #high dosing
  #sel[sc]=res$aa[4] #80% high dosing
  sel[sc]=res$ud[4] #80% under dosing
}
sel
#######
#######
